# Supplementary material for: Design of New Daunorubicin Derivatives with High Cytotoxic Potential
Source: Int J Mol Sci. 2025 Jan 31;26(3):1270. doi: 10.3390/ijms26031270 (PMC11818560; doi:10.3390/ijms26031270)
Supplement: Supplementary file 1 [file ijms-26-01270-s001.zip]

Archive with 1 entries (1 files):
- ijms-3394117-supplementary.pdf
